# Supplementary material for: O6-methylguanine DNA methyltransferase and glucose transporter 2 in foregut and hindgut gastrointestinal neuroendocrine neoplasms
Source: BMC Cancer. 2020 Dec 7;20:1195. doi: 10.1186/s12885-020-07579-6 (PMC7720403; doi:10.1186/s12885-020-07579-6)
Supplement: Supplementary file 5 — Additional file 5. [file 12885_2020_7579_MOESM5_ESM.xlsx]

## Sheet: GI-NET cases
	All GI-NET cases
	Case No.	Primary site	Embryological classification	Grade	Ki-67 labeling index	GLUT2 proportion score	GLUT2 intensity score	GLUT2 score	MGMT score	H-score	Lymph node metastasis
	1	Rectum	Hindgut	G2	6.83572	2	3	6	1	3.65854	pN1
	2	Stomach	Foregut	G2	10.9264	2	2	4	2	182.374	cN0
	3	Rectum	Hindgut	G2	3.73832	2	1	2	3	271.554	cN0
	4	Rectum	Hindgut	G1	1.17057	2	2	4	3	257.354	cN0
	5	Rectum	Hindgut	G1	1.38648	2	1	2	3	207.671	pN0
	6	Duodenum	Foregut	G1	0.874317	2	2	4	3	232.395	cN0
	7	Rectum	Hindgut	G1	0.334076	2	2	4	3	175.391	pN0
	8	Duodenum	Foregut	G2	5.42636	2	1	2	3	291.156	pN0
	9	Rectum	Hindgut	G1	0.475436	2	2	4	3	246.119	cN0
	10	Duodenum	Foregut	G2	3.52588	2	1	2	3	176.573	pN1
	11	Duodenum	Foregut	G1	2	2	3	6	3	240.253	cN0
	12	Duodenum	Foregut	G1	1.97239	2	1	2	3	275.166	pN0
	13	Rectum	Hindgut	G1	1.33038	2	2	4	3	298.588	cN0
	14	Rectum	Hindgut	G1	0.740741	2	2	4	3	270.837	cN0
	15	Rectum	Hindgut	G1	1.37741	1	1	1	3	243.583	cN0
	16	Duodenum	Foregut	G1	0.383142	2	1	2	3	273.403	cN0
	17	Rectum	Hindgut	G2	11.9792	1	1	1	3	204.144	pN0
	18	Duodenum	Foregut	G1	2.89389	0	0	0	2	111.254	cN0
	19	Rectum	Hindgut	G1	0.788955	1	1	1	3	243.867	cN0
	20	Duodenum	Foregut	G2	12.8111	0	0	0	2	282.641	cN0
	21	Rectum	Hindgut	G1	1.44778	2	2	4	3	298.456	cN0
	22	Duodenum	Foregut	G1	1.0043	2	2	4	3	227.732	cN0
	23	Rectum	Hindgut	G2	3.78007	2	1	2	3	288.949	cN0
	24	Rectum	Hindgut	G1	0.797101	2	2	4	3	248.495	cN0
	25	Stomach	Foregut	G2	3.10786	2	1	2	3	260.254	cN0
	26	Rectum	Hindgut	G1	2.23842	1	1	1	3	254.59	cN0
	27	Rectum	Hindgut	G1	1.46036	2	3	6	3	268.528	pN0
	28	Rectum	Hindgut	G1	1.27907	2	2	4	3	232.112	cN0
	29	Stomach	Foregut	G1	1.86757	1	1	1	3	217.736	cN0
	30	Stomach	Foregut	G2	3.7929	2	2	4	1	67.3792	pN1
	31	Stomach	Foregut	G1	1.60494	0	0	0	3	296.608	cN0
	32	Rectum	Hindgut	G1	2.55924	1	1	1	2	191.369	cN0
	33	Rectum	Hindgut	G1	0.840925	2	1	2	3	257.453	cN0
	34	Duodenum	Foregut	G1	1.90476	2	2	4	2	117.661	cN0
	35	Rectum	Hindgut	G2	7.36722	0	0	0	2	141.194	cN0
	36	Duodenum	Foregut	G1	0.623539	2	2	4	1	158.554	pN1
	37	Rectum	Hindgut	G2	10.401	0	0	0	3	178.687	pN1
	38	Duodenum	Foregut	G1	0.393701	0	0	0	1	97.7606	pN0
	39	Stomach	Foregut	G1	0.8	1	2	2	1	36.1159	pN1
	40	Stomach	Foregut	G1	0.530973	2	2	4	1	106.48	pN0
	41	Rectum	Hindgut	G3	29.1461	0	0	0	1	116.415	pN1
	42	Rectum	Hindgut	G1	1.25899	0	0	0	0	3.59877	pN1
	43	Duodenum	Foregut	G1	1.06635	0	0	0	1	23.7331	pN0
	44	Duodenum	Foregut	G1	0.93985	0	0	0	1	121.735	pN0
	45	Duodenum	Foregut	G1	0.93985	0	0	0	1	110.733	pN0
	46	Duodenum	Foregut	G1	1.15321	2	1	2	2	169.604	pN0
	47	Stomach	Foregut	G3	48.2587	0	0	0	2	102.594	pN1
	48	Duodenum	Foregut	G1	1.16279	0	0	0	1	6.78694	Not clarified
	49	Duodenum	Foregut	G2	3.13131	1	1	1	2	109.261	Not clarified
	50	Duodenum	Foregut	G1	1.87305	2	2	4	3	227.37	Not clarified
	51	Rectum	Hindgut	G1	1.90404	0	0	0	1	57.5482	Not clarified
	52	Rectum	Hindgut	G1	2.41477	2	2	4	3	240.09	Not clarified
	53	Rectum	Hindgut	G1	2.86169	2	1	2	3	210.066	Not clarified
	54	Rectum	Hindgut	G1	2.21484	1	1	1	3	165.065	Not clarified
	55	Rectum	Hindgut	G1	2.33463	2	1	2	3	136.789	Not clarified
	56	Rectum	Hindgut	G2	3.1746	2	1	2	2	256.845	Not clarified
	57	Rectum	Hindgut	G1	1.79283	0	0	0	3	156.146	Not clarified
	58	Rectum	Hindgut	G2	3.45572	0	0	0	2	125.572	Not clarified
	59	Rectum	Hindgut	G1	1.15512	2	1	2	3	229.623	Not clarified
	60	Rectum	Hindgut	G2	3.38346	2	1	2	3	96.2015	Not clarified
	61	Duodenum	Foregut	G1	2.78834	0	0	0	3	211.261	Not clarified
	62	Duodenum	Foregut	G1	0.380228	0	0	0	3	243.118	Not clarified
	63	Duodenum	Foregut	G1	0.790514	1	1	1	3	289.106	Not clarified
	64	Duodenum	Foregut	G2	6.90559	2	2	4	1	34.8511	Not clarified
	65	Duodenum	Foregut	G1	0.941915	2	1	2	2	248.068	Not clarified
	66	Duodenum	Foregut	G1	0.384615	0	0	0	2	175.401	Not clarified
	67	Rectum	Hindgut	G2	7.82779	1	1	1	1	2.06084	pN1
	68	Rectum	Hindgut	G1	2.37154	0	0	0	2	154.401	pN1
	69	Rectum	Hindgut	G2	11.0251	0	0	0	1	54.7425	pN1
	70	Rectum	Hindgut	G1	2	2	1	2	2	91.2037	pN1
	male, n=42; female, n=28
	Median age in years (range): 60 (33-82)

## Sheet: Metastatic lesions
		Metastatic lesions of GI-NET cases
		Site		Ki-67 labeling index	GLUT2 proportion score	GLUT2 intensity score	GLUT2 score	MGMT score
		Lymph node (metastasis form NO.1)		31.5287	0	0	0	1
		Lymph node (metastasis form NO.2)		3.10345	0	0	0	2
		Lymph node (metastasis form NO.10)		3.46821	1	2	2	3
		Liver (metastasis form NO.10)		5.02431	1	1	1	3
		Lymph node (metastasis form NO.30)		4.47471	2	2	4	1
		Liver (metastasis form NO.69)		4.13534	0	0	0	1
		Liver (metastasis form N0.70)		3.37972	0	0	0	1
		male, n=3; female, n=3
		Median age in years (range): 65.5 (41-67)
